# Supplementary material for: Toxicological Assessment of Oral Co-Exposure to Bisphenol A (BPA) and Bis(2-ethylhexyl) Phthalate (DEHP) in Juvenile Rats at Environmentally Relevant Dose Levels: Evaluation of the Synergic, Additive or Antagonistic Effects
Source: Int J Environ Res Public Health. 2021 Apr 26;18(9):4584. doi: 10.3390/ijerph18094584 (PMC8123661; doi:10.3390/ijerph18094584)
Supplement: Supplementary file 1 [file ijerph-18-04584-s001.zip]

Archive with 1 entries (1 files):
- ijerph-1188519-supplementary.pdf
